# Supplementary material for: Near Equilibrium Calculus of Stem Cells in Application to the Airway Epithelium Lineage
Source: PLoS Comput Biol. 2016 Jul 18;12(7):e1004990. doi: 10.1371/journal.pcbi.1004990 (PMC4948767; doi:10.1371/journal.pcbi.1004990)
Supplement: S1 File — Equilibrium conditions, stability analysis and the variance calculations are presented. (NB) [file pcbi.1004990.s002.nb]

(* Content-type: application/vnd.wolfram.mathematica *)

(*** Wolfram Notebook File ***)
(* http://www.wolfram.com/nb *)

(* CreatedBy='Mathematica 10.0' *)

(*CacheID: 234*)
(* Internal cache information:
NotebookFileLineBreakTest
NotebookFileLineBreakTest
NotebookDataPosition[       158,          7]
NotebookDataLength[     37418,       1090]
NotebookOptionsPosition[     35959,       1038]
NotebookOutlinePosition[     36317,       1054]
CellTagsIndexPosition[     36274,       1051]
WindowFrame->Normal*)

(* Beginning of Notebook Content *)
Notebook[{
Cell[BoxData[
 RowBox[{
  RowBox[{"(*", " ", 
   RowBox[{
   "Here", " ", "we", " ", "analyze", " ", "stability", " ", "and", " ", 
    "calculate", " ", "the", " ", "variance", " ", "for", " ", "a", " ", 
    "wide", " ", "range", " ", "of", " ", "control", " ", "networks", " ", 
    "associated", "  ", "with", " ", "mouse", " ", "airway", " ", 
    "epithelium"}], " ", "*)"}], " "}]], "Input",
 CellChangeTimes->{{3.653831501440012*^9, 3.6538315232775917`*^9}, {
  3.656962265382415*^9, 3.6569623215441923`*^9}}],

Cell[BoxData[
 RowBox[{
  RowBox[{
   RowBox[{"R", "[", "1", "]"}], "=", 
   RowBox[{"{", 
    RowBox[{
     RowBox[{"{", 
      RowBox[{"-", "1"}], "}"}], ",", 
     RowBox[{"{", "2", "}"}], ",", 
     RowBox[{"{", "0", "}"}]}], "}"}]}], ";", " ", 
  RowBox[{
   RowBox[{"R", "[", "2", "]"}], "=", 
   RowBox[{"{", 
    RowBox[{
     RowBox[{"{", 
      RowBox[{"-", "1"}], "}"}], ",", 
     RowBox[{"{", "0", "}"}], ",", 
     RowBox[{"{", "2", "}"}]}], "}"}]}], ";", " ", 
  RowBox[{
   RowBox[{"R", "[", "3", "]"}], "=", 
   RowBox[{"{", 
    RowBox[{
     RowBox[{"{", "1", "}"}], ",", 
     RowBox[{"{", "0", "}"}], ",", 
     RowBox[{"{", "0", "}"}]}], "}"}]}], ";", " ", 
  RowBox[{
   RowBox[{"R", "[", "4", "]"}], "=", 
   RowBox[{"{", 
    RowBox[{
     RowBox[{"{", "0", "}"}], ",", 
     RowBox[{"{", 
      RowBox[{"-", "1"}], "}"}], ",", 
     RowBox[{"{", "2", "}"}]}], "}"}]}], ";", " ", 
  RowBox[{
   RowBox[{"R", "[", "5", "]"}], "=", 
   RowBox[{"{", 
    RowBox[{
     RowBox[{"{", "0", "}"}], ",", 
     RowBox[{"{", "1", "}"}], ",", 
     RowBox[{"{", "0", "}"}]}], "}"}]}], ";", " ", 
  RowBox[{
   RowBox[{"R", "[", "6", "]"}], "=", 
   RowBox[{"{", 
    RowBox[{
     RowBox[{"{", "1", "}"}], ",", 
     RowBox[{"{", 
      RowBox[{"-", "1"}], "}"}], ",", 
     RowBox[{"{", "0", "}"}]}], "}"}]}], ";", " ", 
  RowBox[{
   RowBox[{"R", "[", "7", "]"}], "=", 
   RowBox[{"{", 
    RowBox[{
     RowBox[{"{", "0", "}"}], ",", 
     RowBox[{"{", 
      RowBox[{"-", "1"}], "}"}], ",", 
     RowBox[{"{", "0", "}"}]}], "}"}]}], ";", " ", 
  RowBox[{
   RowBox[{"R", "[", "8", "]"}], "=", 
   RowBox[{"{", 
    RowBox[{
     RowBox[{"{", "0", "}"}], ",", 
     RowBox[{"{", "0", "}"}], ",", 
     RowBox[{"{", 
      RowBox[{"-", "1"}], "}"}]}], "}"}]}], ";", " ", 
  RowBox[{
   RowBox[{"R", "[", "9", "]"}], "=", 
   RowBox[{"{", 
    RowBox[{
     RowBox[{"{", "0", "}"}], ",", 
     RowBox[{"{", "1", "}"}], ",", 
     RowBox[{"{", "0", "}"}]}], "}"}]}], ";", " ", 
  RowBox[{
   RowBox[{"R", "[", "10", "]"}], "=", 
   RowBox[{"{", 
    RowBox[{
     RowBox[{"{", "0", "}"}], ",", 
     RowBox[{"{", "0", "}"}], ",", 
     RowBox[{"{", "1", "}"}]}], "}"}]}], ";", " ", 
  RowBox[{
   RowBox[{"R", "[", "11", "]"}], "=", 
   RowBox[{"{", 
    RowBox[{
     RowBox[{"{", "0", "}"}], ",", 
     RowBox[{"{", "0", "}"}], ",", 
     RowBox[{"{", "1", "}"}]}], "}"}]}], ";"}]], "Input",
 CellChangeTimes->{{3.6181623453980627`*^9, 3.618162402683166*^9}, {
  3.6515002067721167`*^9, 3.651500293747311*^9}, {3.651845299148879*^9, 
  3.651845306971025*^9}, {3.651846405640389*^9, 3.6518464359340343`*^9}, {
  3.651846497897087*^9, 3.651846498987771*^9}}],

Cell[BoxData[
 RowBox[{
  RowBox[{"nproc", "=", "11"}], ";", 
  RowBox[{"x0", "=."}], ";", " ", 
  RowBox[{"y0", "=."}], ";", " ", 
  RowBox[{"z0", "=."}], ";", " ", 
  RowBox[{"(*", " ", 
   RowBox[{
   "Make", " ", "sure", " ", "that", " ", "all", " ", "the", " ", "functions",
     " ", "are", " ", "kept", " ", "general", " ", 
    RowBox[{"(", 
     RowBox[{"not", " ", "specified"}], ")"}]}], " ", "*)"}], " ", 
  RowBox[{"Quiet", "[", 
   RowBox[{"Do", "[", 
    RowBox[{
     RowBox[{
      RowBox[{
       RowBox[{"Q0", "[", "i", "]"}], "=."}], ";", 
      RowBox[{
       RowBox[{"Qx", "[", "i", "]"}], "=."}], ";", " ", 
      RowBox[{
       RowBox[{"Qy", "[", "i", "]"}], "=."}], ";", " ", 
      RowBox[{
       RowBox[{"Qz", "[", "i", "]"}], "=."}]}], ",", 
     RowBox[{"{", 
      RowBox[{"i", ",", "1", ",", "nproc"}], "}"}]}], "]"}], "]"}], ";", 
  RowBox[{"Quiet", "[", 
   RowBox[{"Do", "[", 
    RowBox[{
     RowBox[{
      RowBox[{
       RowBox[{"QK0", "[", "i", "]"}], "=."}], ";", 
      RowBox[{
       RowBox[{"QKx", "[", "i", "]"}], "=."}], ";", " ", 
      RowBox[{
       RowBox[{"QKy", "[", "i", "]"}], "=."}], ";", " ", 
      RowBox[{
       RowBox[{"QKz", "[", "i", "]"}], "=."}]}], ",", 
     RowBox[{"{", 
      RowBox[{"i", ",", "1", ",", "nproc"}], "}"}]}], "]"}], "]"}]}]], "Input",\

 CellChangeTimes->{{3.618164531267374*^9, 3.618164555212758*^9}, {
   3.6181739141998672`*^9, 3.618173914992322*^9}, {3.651501184886251*^9, 
   3.651501244564362*^9}, {3.6515018102966137`*^9, 3.651501824588196*^9}, {
   3.6515020634610233`*^9, 3.651502080786681*^9}, {3.651502935307807*^9, 
   3.651502938481987*^9}, {3.651846441440131*^9, 3.651846450653686*^9}, 
   3.651866148183094*^9, {3.656962384018482*^9, 3.656962386215414*^9}, {
   3.656963385959478*^9, 3.656963386297098*^9}}],

Cell[BoxData[
 RowBox[{
  RowBox[{"(*", " ", 
   RowBox[{
   "Siplify", " ", "the", " ", "system", " ", "by", " ", "setting", " ", 
    "some", " ", "of", " ", "the", " ", "controls", " ", "to", " ", "zero"}], 
   " ", "*)"}], " "}]], "Input",
 CellChangeTimes->{{3.656962397651875*^9, 3.6569624022126093`*^9}, {
  3.656963348704454*^9, 3.6569633546549673`*^9}}],

Cell[BoxData[
 RowBox[{
  RowBox[{"(*", " ", 
   RowBox[{
   "z", " ", "does", " ", "not", " ", "control", " ", "anything", " ", 
    "except", " ", "Q8"}], " ", "*)"}], "  ", 
  RowBox[{
   RowBox[{
    RowBox[{"Do", "[", " ", 
     RowBox[{
      RowBox[{
       RowBox[{"Qz", "[", "i", "]"}], "=", "0"}], ",", 
      RowBox[{"{", 
       RowBox[{"i", ",", "1", ",", "nproc"}], "}"}]}], "]"}], ";", 
    RowBox[{
     RowBox[{"Qz", "[", "8", "]"}], "=."}], ";", 
    RowBox[{"(*", " ", 
     RowBox[{"y", "-", 
      RowBox[{
      "processes", " ", "are", " ", "not", " ", "controlled", " ", "by", " ", 
       "y"}]}], " ", "*)"}], " ", 
    RowBox[{"Do", "[", 
     RowBox[{
      RowBox[{
       RowBox[{"Qy", "[", "i", "]"}], "=", "0"}], ",", 
      RowBox[{"{", 
       RowBox[{"i", ",", "4", ",", "8"}], "}"}]}], "]"}], ";", 
    RowBox[{
     RowBox[{"Qy", "[", "11", "]"}], "=", "0"}], ";", 
    RowBox[{"(*", " ", 
     RowBox[{"x", "-", 
      RowBox[{
      "processes", " ", "are", " ", "not", " ", "controlled", " ", "by", " ", 
       "x"}]}], " ", "*)"}], " ", 
    RowBox[{"Do", "[", 
     RowBox[{
      RowBox[{
       RowBox[{"Qx", "[", "i", "]"}], "=", "0"}], ",", 
      RowBox[{"{", 
       RowBox[{"i", ",", "7", ",", "8"}], "}"}]}], "]"}], ";", "  ", 
    RowBox[{"Do", "[", 
     RowBox[{
      RowBox[{
       RowBox[{"Qx", "[", "i", "]"}], "=", "0"}], ",", 
      RowBox[{"{", 
       RowBox[{"i", ",", "1", ",", "3"}], "}"}]}], "]"}], ";"}], " ", 
   "\[IndentingNewLine]", 
   RowBox[{"(*", " ", 
    RowBox[{
    "asymmetric", " ", "divisions", " ", "of", " ", "x", " ", "are", " ", 
     "controlled", " ", "by", " ", "y", " ", "only"}], " ", "*)"}], " ", 
   RowBox[{
    RowBox[{"Do", "[", 
     RowBox[{
      RowBox[{
       RowBox[{
        RowBox[{"Qx", "[", "i", "]"}], "=", "0"}], ";", " ", 
       RowBox[{
        RowBox[{"Qz", "[", "i", "]"}], "=", "0"}]}], ",", 
      RowBox[{"{", 
       RowBox[{"i", ",", "9", ",", "10"}], "}"}]}], "]"}], ";"}], 
   " "}]}]], "Input",
 CellChangeTimes->{{3.651867210826604*^9, 3.651867252190442*^9}, {
  3.651867282827343*^9, 3.651867305689199*^9}, {3.651867335745715*^9, 
  3.651867484285014*^9}, {3.653831590103857*^9, 3.653831590989995*^9}, {
  3.6538318300423527`*^9, 3.653831836912291*^9}, {3.6538318882159843`*^9, 
  3.653831912332884*^9}, {3.653832677125869*^9, 3.653832677673539*^9}, {
  3.653842986191156*^9, 3.653842999799787*^9}, {3.653843402068739*^9, 
  3.653843406202873*^9}, {3.653843437246475*^9, 3.653843468124913*^9}, {
  3.6538437737564917`*^9, 3.653843779027706*^9}, {3.6538441432899313`*^9, 
  3.6538441560339823`*^9}, {3.653945052890368*^9, 3.653945055983302*^9}, {
  3.6539452967652197`*^9, 3.6539452973313*^9}, {3.65399996182449*^9, 
  3.653999963932835*^9}, {3.6540000718581467`*^9, 3.654000153486197*^9}, {
  3.6544679543632402`*^9, 3.654467957416293*^9}}],

Cell[CellGroupData[{

Cell[BoxData[
 RowBox[{
  RowBox[{"(*", " ", 
   RowBox[{
   "Preparing", " ", "matrixes", " ", "for", " ", "the", " ", "analysis"}], 
   " ", "*)"}], " ", 
  RowBox[{
   RowBox[{"Do", "[", 
    RowBox[{
     RowBox[{
      RowBox[{"QQz", "[", "i", "]"}], "=", 
      RowBox[{
       RowBox[{"QK0", "[", "i", "]"}], "+", 
       RowBox[{
        RowBox[{"QKx", "[", "i", "]"}], "*", 
        RowBox[{"(", 
         RowBox[{"x", "-", "x0"}], ")"}]}], "+", 
       RowBox[{
        RowBox[{"QKy", "[", "i", "]"}], "*", 
        RowBox[{"(", 
         RowBox[{"y", "-", "y0"}], ")"}]}], "+", 
       RowBox[{
        RowBox[{"QKz", "[", "i", "]"}], "*", 
        RowBox[{"(", 
         RowBox[{"z", "-", "z0"}], ")"}]}]}]}], ",", 
     RowBox[{"{", 
      RowBox[{"i", ",", "1", ",", "nproc"}], "}"}]}], "]"}], ";", 
   RowBox[{"QQQ", "=", 
    RowBox[{"Table", "[", 
     RowBox[{
      RowBox[{"QQz", "[", "i", "]"}], ",", 
      RowBox[{"{", 
       RowBox[{"i", ",", "1", ",", "nproc"}], "}"}]}], "]"}]}], ";", " ", 
   RowBox[{"RR", "=", 
    RowBox[{"Table", "[", 
     RowBox[{
      RowBox[{"R", "[", "i", "]"}], ",", 
      RowBox[{"{", 
       RowBox[{"i", ",", "1", ",", "nproc"}], "}"}]}], "]"}]}]}]}]], "Input",
 CellChangeTimes->{{3.651501264943326*^9, 3.651501311112647*^9}, 
   3.651502980242222*^9, {3.651846454801453*^9, 3.651846461157525*^9}, {
   3.653317551719516*^9, 3.653317558014183*^9}, {3.656964105906448*^9, 
   3.656964107162588*^9}, {3.65696418989115*^9, 3.6569642283711348`*^9}}],

Cell[BoxData[
 RowBox[{"{", 
  RowBox[{
   RowBox[{"{", 
    RowBox[{
     RowBox[{"{", 
      RowBox[{"-", "1"}], "}"}], ",", 
     RowBox[{"{", "2", "}"}], ",", 
     RowBox[{"{", "0", "}"}]}], "}"}], ",", 
   RowBox[{"{", 
    RowBox[{
     RowBox[{"{", 
      RowBox[{"-", "1"}], "}"}], ",", 
     RowBox[{"{", "0", "}"}], ",", 
     RowBox[{"{", "2", "}"}]}], "}"}], ",", 
   RowBox[{"{", 
    RowBox[{
     RowBox[{"{", "1", "}"}], ",", 
     RowBox[{"{", "0", "}"}], ",", 
     RowBox[{"{", "0", "}"}]}], "}"}], ",", 
   RowBox[{"{", 
    RowBox[{
     RowBox[{"{", "0", "}"}], ",", 
     RowBox[{"{", 
      RowBox[{"-", "1"}], "}"}], ",", 
     RowBox[{"{", "2", "}"}]}], "}"}], ",", 
   RowBox[{"{", 
    RowBox[{
     RowBox[{"{", "0", "}"}], ",", 
     RowBox[{"{", "1", "}"}], ",", 
     RowBox[{"{", "0", "}"}]}], "}"}], ",", 
   RowBox[{"{", 
    RowBox[{
     RowBox[{"{", "1", "}"}], ",", 
     RowBox[{"{", 
      RowBox[{"-", "1"}], "}"}], ",", 
     RowBox[{"{", "0", "}"}]}], "}"}], ",", 
   RowBox[{"{", 
    RowBox[{
     RowBox[{"{", "0", "}"}], ",", 
     RowBox[{"{", 
      RowBox[{"-", "1"}], "}"}], ",", 
     RowBox[{"{", "0", "}"}]}], "}"}], ",", 
   RowBox[{"{", 
    RowBox[{
     RowBox[{"{", "0", "}"}], ",", 
     RowBox[{"{", "0", "}"}], ",", 
     RowBox[{"{", 
      RowBox[{"-", "1"}], "}"}]}], "}"}], ",", 
   RowBox[{"{", 
    RowBox[{
     RowBox[{"{", "0", "}"}], ",", 
     RowBox[{"{", "1", "}"}], ",", 
     RowBox[{"{", "0", "}"}]}], "}"}], ",", 
   RowBox[{"{", 
    RowBox[{
     RowBox[{"{", "0", "}"}], ",", 
     RowBox[{"{", "0", "}"}], ",", 
     RowBox[{"{", "1", "}"}]}], "}"}], ",", 
   RowBox[{"{", 
    RowBox[{
     RowBox[{"{", "0", "}"}], ",", 
     RowBox[{"{", "0", "}"}], ",", 
     RowBox[{"{", "1", "}"}]}], "}"}]}], "}"}]], "Output",
 CellChangeTimes->{3.6569641175833187`*^9, 3.656964210570167*^9, 
  3.6569642410466833`*^9}]
}, Open  ]],

Cell[CellGroupData[{

Cell[BoxData[
 RowBox[{
  RowBox[{"(*", " ", 
   RowBox[{
    RowBox[{
    "Obtain", " ", "the", " ", "constraint", " ", "on", " ", "the", " ", 
     "equilibrium", " ", "values", " ", "of", " ", "the", " ", "rates"}], ",",
     " ", 
    RowBox[{"equation", " ", 
     RowBox[{"(", "14", ")"}], " ", "of", " ", "the", " ", "main", " ", 
     "text"}]}], " ", "*)"}], " ", 
  RowBox[{"Zerosol", "=", 
   RowBox[{"Simplify", "[", 
    RowBox[{"Solve", "[", 
     RowBox[{
      RowBox[{
       RowBox[{"Simplify", "[", 
        RowBox[{
         RowBox[{"QQQ", ".", "RR"}], "/.", 
         RowBox[{"{", 
          RowBox[{
           RowBox[{"x", "\[Rule]", "x0"}], ",", 
           RowBox[{"y", "\[Rule]", "y0"}], ",", 
           RowBox[{"z", "\[Rule]", "z0"}]}], "}"}]}], "]"}], "\[Equal]", 
       "0"}], ",", 
      RowBox[{"{", 
       RowBox[{
        RowBox[{"QK0", "[", "6", "]"}], ",", " ", 
        RowBox[{"QK0", "[", "7", "]"}], ",", " ", 
        RowBox[{"QK0", "[", "8", "]"}]}], "}"}]}], "]"}], "]"}]}]}]], "Input",\

 CellChangeTimes->{{3.6533163177249107`*^9, 3.6533163203746777`*^9}, {
  3.65331757189447*^9, 3.653317575791205*^9}, {3.653848743693541*^9, 
  3.653848759687573*^9}, {3.6569634779740543`*^9, 3.656963482432808*^9}, {
  3.656964174241295*^9, 3.656964182333478*^9}}],

Cell[BoxData[
 RowBox[{"{", 
  RowBox[{"{", 
   RowBox[{
    RowBox[{
     RowBox[{"QK0", "[", "6", "]"}], "\[Rule]", 
     RowBox[{
      RowBox[{"QK0", "[", "1", "]"}], "+", 
      RowBox[{"QK0", "[", "2", "]"}], "-", 
      RowBox[{"QK0", "[", "3", "]"}]}]}], ",", 
    RowBox[{
     RowBox[{"QK0", "[", "7", "]"}], "\[Rule]", 
     RowBox[{
      RowBox[{"QK0", "[", "1", "]"}], "-", 
      RowBox[{"QK0", "[", "2", "]"}], "+", 
      RowBox[{"QK0", "[", "3", "]"}], "-", 
      RowBox[{"QK0", "[", "4", "]"}], "+", 
      RowBox[{"QK0", "[", "5", "]"}], "+", 
      RowBox[{"QK0", "[", "9", "]"}]}]}], ",", 
    RowBox[{
     RowBox[{"QK0", "[", "8", "]"}], "\[Rule]", 
     RowBox[{
      RowBox[{"2", " ", 
       RowBox[{"QK0", "[", "2", "]"}]}], "+", 
      RowBox[{"2", " ", 
       RowBox[{"QK0", "[", "4", "]"}]}], "+", 
      RowBox[{"QK0", "[", "10", "]"}], "+", 
      RowBox[{"QK0", "[", "11", "]"}]}]}]}], "}"}], "}"}]], "Output",
 CellChangeTimes->{
  3.653843159640567*^9, 3.653843257755741*^9, 3.6538434107812157`*^9, {
   3.653843445965993*^9, 3.653843472803423*^9}, 3.6538437067513533`*^9, 
   3.6538437843868723`*^9, 3.653843900958605*^9, {3.653843965587641*^9, 
   3.653843990482203*^9}, 3.653844082399993*^9, 3.653844181954595*^9, 
   3.6538452260452223`*^9, {3.653848751888091*^9, 3.653848760165821*^9}, 
   3.653945134642262*^9, 3.653945187027111*^9, 3.653945307211924*^9, 
   3.654000036287836*^9, 3.654000161717177*^9, 3.654048975432919*^9, 
   3.6540495314983883`*^9, 3.654050074168936*^9, 3.654050258958531*^9, 
   3.654263688832987*^9, 3.654280005112258*^9, 3.654281053366269*^9, 
   3.654282946683242*^9, 3.654342579540701*^9, 3.6544473362710247`*^9, 
   3.654467120693083*^9, 3.6544672093505898`*^9, 3.65446831893416*^9, 
   3.654468515495924*^9, 3.654468620042117*^9, 3.65447787778863*^9, 
   3.654479068861435*^9, 3.654479122676372*^9, 3.654480419672472*^9, 
   3.6545161450548162`*^9, 3.6545216624912577`*^9, {3.6545237735154676`*^9, 
   3.6545237890368643`*^9}, 3.656859372792245*^9, 3.6568607145771313`*^9, 
   3.656860980387292*^9, 3.656872361231228*^9, 3.65695901548505*^9, 
   3.656959219811173*^9, 3.656963483082098*^9, 3.65696357777181*^9, 
   3.6569636598719597`*^9, 3.6569638077196417`*^9, 3.656964242841607*^9}]
}, Open  ]],

Cell[BoxData[
 RowBox[{
  RowBox[{"(*", " ", 
   RowBox[{
   "Make", " ", "sure", " ", "the", " ", "steady", " ", "state", " ", "is", 
    " ", "balanced"}], " ", "*)"}], 
  RowBox[{
   RowBox[{
    RowBox[{"Ksub", "=", 
     RowBox[{"Table", "[", 
      RowBox[{
       RowBox[{
        RowBox[{"QK0", "[", "i", "]"}], "\[Rule]", 
        RowBox[{"Q0", "[", "i", "]"}]}], ",", 
       RowBox[{"{", 
        RowBox[{"i", ",", "1", ",", "nproc"}], "}"}]}], "]"}]}], ";"}], "\n", 
   " ", 
   RowBox[{
    RowBox[{
     RowBox[{"Q0", "[", "6", "]"}], "=", 
     RowBox[{
      RowBox[{
       RowBox[{"QK0", "[", "6", "]"}], "/.", 
       RowBox[{"Zerosol", "[", 
        RowBox[{"[", "1", "]"}], "]"}]}], "/.", "Ksub"}]}], ";", " ", 
    RowBox[{
     RowBox[{"Q0", "[", "7", "]"}], "=", 
     RowBox[{
      RowBox[{
       RowBox[{"QK0", "[", "7", "]"}], "/.", 
       RowBox[{"Zerosol", "[", 
        RowBox[{"[", "1", "]"}], "]"}]}], "/.", "Ksub"}]}], ";", " ", 
    RowBox[{
     RowBox[{"Q0", "[", "8", "]"}], "=", 
     RowBox[{
      RowBox[{
       RowBox[{"QK0", "[", "8", "]"}], "/.", 
       RowBox[{"Zerosol", "[", 
        RowBox[{"[", "1", "]"}], "]"}]}], "/.", "Ksub"}]}], ";", " ", 
    RowBox[{"Do", "[", 
     RowBox[{
      RowBox[{
       RowBox[{"QQ", "[", "i", "]"}], "=", 
       RowBox[{
        RowBox[{"Q0", "[", "i", "]"}], "+", 
        RowBox[{
         RowBox[{"Qx", "[", "i", "]"}], "*", 
         RowBox[{"(", 
          RowBox[{"x", "-", "x0"}], ")"}]}], "+", 
        RowBox[{
         RowBox[{"Qy", "[", "i", "]"}], "*", 
         RowBox[{"(", 
          RowBox[{"y", "-", "y0"}], ")"}]}], "+", 
        RowBox[{
         RowBox[{"Qz", "[", "i", "]"}], "*", 
         RowBox[{"(", 
          RowBox[{"z", "-", "z0"}], ")"}]}]}]}], ",", 
      RowBox[{"{", 
       RowBox[{"i", ",", "1", ",", "nproc"}], "}"}]}], "]"}]}]}]}]], "Input",
 CellChangeTimes->{{3.656963520641739*^9, 3.656963529095538*^9}, {
  3.6569638154498863`*^9, 3.656963824799554*^9}}],

Cell[CellGroupData[{

Cell[BoxData[
 RowBox[{
  RowBox[{"(*", " ", 
   RowBox[{
   "This", " ", "lists", " ", "the", " ", "functions", " ", "for", " ", "all",
     " ", "the", " ", "processes", " ", 
    RowBox[{"1", "--"}], "11"}], " ", "*)"}], " ", 
  RowBox[{"TableForm", "[", 
   RowBox[{"Table", "[", 
    RowBox[{
     RowBox[{"QQ", "[", "i", "]"}], ",", 
     RowBox[{"{", 
      RowBox[{"i", ",", "1", ",", "nproc"}], "}"}]}], "]"}], "]"}]}]], "Input",\

 CellChangeTimes->{{3.653831736540313*^9, 3.653831763215814*^9}, {
   3.6538319166678457`*^9, 3.6538319174156523`*^9}, 3.65384333847171*^9, 
   3.6538437423833637`*^9, {3.6569637696879663`*^9, 3.6569637820458727`*^9}}],

Cell[BoxData[
 TagBox[
  TagBox[GridBox[{
     {
      RowBox[{
       RowBox[{"Q0", "[", "1", "]"}], "+", 
       RowBox[{
        RowBox[{"(", 
         RowBox[{"y", "-", "y0"}], ")"}], " ", 
        RowBox[{"Qy", "[", "1", "]"}]}]}]},
     {
      RowBox[{
       RowBox[{"Q0", "[", "2", "]"}], "+", 
       RowBox[{
        RowBox[{"(", 
         RowBox[{"y", "-", "y0"}], ")"}], " ", 
        RowBox[{"Qy", "[", "2", "]"}]}]}]},
     {
      RowBox[{
       RowBox[{"Q0", "[", "3", "]"}], "+", 
       RowBox[{
        RowBox[{"(", 
         RowBox[{"y", "-", "y0"}], ")"}], " ", 
        RowBox[{"Qy", "[", "3", "]"}]}]}]},
     {
      RowBox[{
       RowBox[{"Q0", "[", "4", "]"}], "+", 
       RowBox[{
        RowBox[{"(", 
         RowBox[{"x", "-", "x0"}], ")"}], " ", 
        RowBox[{"Qx", "[", "4", "]"}]}]}]},
     {
      RowBox[{
       RowBox[{"Q0", "[", "5", "]"}], "+", 
       RowBox[{
        RowBox[{"(", 
         RowBox[{"x", "-", "x0"}], ")"}], " ", 
        RowBox[{"Qx", "[", "5", "]"}]}]}]},
     {
      RowBox[{
       RowBox[{"Q0", "[", "1", "]"}], "+", 
       RowBox[{"Q0", "[", "2", "]"}], "-", 
       RowBox[{"Q0", "[", "3", "]"}], "+", 
       RowBox[{
        RowBox[{"(", 
         RowBox[{"x", "-", "x0"}], ")"}], " ", 
        RowBox[{"Qx", "[", "6", "]"}]}]}]},
     {
      RowBox[{
       RowBox[{"Q0", "[", "1", "]"}], "-", 
       RowBox[{"Q0", "[", "2", "]"}], "+", 
       RowBox[{"Q0", "[", "3", "]"}], "-", 
       RowBox[{"Q0", "[", "4", "]"}], "+", 
       RowBox[{"Q0", "[", "5", "]"}], "+", 
       RowBox[{"Q0", "[", "9", "]"}]}]},
     {
      RowBox[{
       RowBox[{"2", " ", 
        RowBox[{"Q0", "[", "2", "]"}]}], "+", 
       RowBox[{"2", " ", 
        RowBox[{"Q0", "[", "4", "]"}]}], "+", 
       RowBox[{"Q0", "[", "10", "]"}], "+", 
       RowBox[{"Q0", "[", "11", "]"}], "+", 
       RowBox[{
        RowBox[{"(", 
         RowBox[{"z", "-", "z0"}], ")"}], " ", 
        RowBox[{"Qz", "[", "8", "]"}]}]}]},
     {
      RowBox[{
       RowBox[{"Q0", "[", "9", "]"}], "+", 
       RowBox[{
        RowBox[{"(", 
         RowBox[{"y", "-", "y0"}], ")"}], " ", 
        RowBox[{"Qy", "[", "9", "]"}]}]}]},
     {
      RowBox[{
       RowBox[{"Q0", "[", "10", "]"}], "+", 
       RowBox[{
        RowBox[{"(", 
         RowBox[{"y", "-", "y0"}], ")"}], " ", 
        RowBox[{"Qy", "[", "10", "]"}]}]}]},
     {
      RowBox[{
       RowBox[{"Q0", "[", "11", "]"}], "+", 
       RowBox[{
        RowBox[{"(", 
         RowBox[{"x", "-", "x0"}], ")"}], " ", 
        RowBox[{"Qx", "[", "11", "]"}]}]}]}
    },
    GridBoxAlignment->{
     "Columns" -> {{Left}}, "ColumnsIndexed" -> {}, "Rows" -> {{Baseline}}, 
      "RowsIndexed" -> {}},
    GridBoxSpacings->{"Columns" -> {
        Offset[0.27999999999999997`], {
         Offset[0.5599999999999999]}, 
        Offset[0.27999999999999997`]}, "ColumnsIndexed" -> {}, "Rows" -> {
        Offset[0.2], {
         Offset[0.4]}, 
        Offset[0.2]}, "RowsIndexed" -> {}}],
   Column],
  Function[BoxForm`e$, 
   TableForm[BoxForm`e$]]]], "Output",
 CellChangeTimes->{{3.653831737626239*^9, 3.653831763485111*^9}, 
   3.65383184356566*^9, 3.6538319177139378`*^9, 3.653832378690921*^9, 
   3.6538327286387863`*^9, 3.653833245390032*^9, 3.653843174342473*^9, 
   3.6538432775295553`*^9, {3.6538433322066603`*^9, 3.653843338887714*^9}, 
   3.653843480596642*^9, 3.653843712619379*^9, 3.653843742723671*^9, 
   3.653843787679349*^9, 3.653843903636919*^9, {3.653843968631309*^9, 
   3.653843994205781*^9}, 3.6538440853325253`*^9, 3.653844188766498*^9, 
   3.6538452289509*^9, 3.65384880846215*^9, 3.6539451389236393`*^9, 
   3.653945191537532*^9, 3.653945310013653*^9, 3.654000046421077*^9, 
   3.654000165067565*^9, 3.654048982504116*^9, 3.654049539575683*^9, 
   3.654050079255761*^9, 3.654050263730453*^9, 3.654263695044692*^9, 
   3.6542800129182673`*^9, 3.654281058401733*^9, 3.654282950778708*^9, 
   3.654282989963472*^9, 3.6543425849962387`*^9, 3.65444734235148*^9, 
   3.6544671246616583`*^9, 3.654467212052401*^9, 3.6544683278347273`*^9, 
   3.654468536709915*^9, 3.654468639354113*^9, 3.654479072396714*^9, 
   3.65447912578907*^9, 3.654480423509329*^9, 3.654521667527536*^9, 
   3.654523794811537*^9, 3.656859384489045*^9, 3.656860728862877*^9, 
   3.65686098427921*^9, 3.6568723642703257`*^9, 3.656959020235219*^9, 
   3.656959223030241*^9, 3.656960594697484*^9, 3.6569635017030077`*^9, {
   3.656963534634459*^9, 3.656963584970973*^9}, 3.656963671016478*^9, 
   3.656963830390615*^9, 3.656964246524386*^9}]
}, Open  ]],

Cell[BoxData[
 RowBox[{
  RowBox[{"(*", " ", 
   RowBox[{"Study", " ", "stability"}], " ", "*)"}], " "}]], "Input",
 CellChangeTimes->{{3.651846562418408*^9, 3.6518465670084763`*^9}}],

Cell[CellGroupData[{

Cell[BoxData[
 RowBox[{
  RowBox[{"(*", " ", 
   RowBox[{
    RowBox[{"Define", " ", "the", " ", "Jacobian"}], ",", " ", 
    RowBox[{"formula", " ", 
     RowBox[{"(", "15", ")"}], " ", "of", " ", "the", " ", "main", " ", 
     "text"}]}], " ", "*)"}], " ", 
  RowBox[{
   RowBox[{
    RowBox[{"var", "[", "1", "]"}], "=", "x"}], ";", " ", 
   RowBox[{
    RowBox[{"var", "[", "2", "]"}], "=", "y"}], ";", " ", 
   RowBox[{
    RowBox[{"var", "[", "3", "]"}], "=", "z"}], ";", 
   RowBox[{"Do", "[", 
    RowBox[{
     RowBox[{"Do", "[", 
      RowBox[{
       RowBox[{
        RowBox[{"aa", "[", 
         RowBox[{"m", ",", "j"}], "]"}], "=", 
        RowBox[{"Sum", "[", 
         RowBox[{
          RowBox[{
           RowBox[{"(", 
            RowBox[{
             RowBox[{"D", "[", 
              RowBox[{
               RowBox[{"QQ", "[", "k", "]"}], ",", 
               RowBox[{"var", "[", "j", "]"}]}], "]"}], "/.", 
             RowBox[{"{", 
              RowBox[{
               RowBox[{"x", "\[Rule]", "x0"}], ",", 
               RowBox[{"y", "\[Rule]", "y0"}], ",", 
               RowBox[{"z", "\[Rule]", "z0"}]}], "}"}]}], ")"}], "*", 
           RowBox[{
            RowBox[{
             RowBox[{"R", "[", "k", "]"}], "[", 
             RowBox[{"[", "m", "]"}], "]"}], "[", 
            RowBox[{"[", "1", "]"}], "]"}]}], ",", 
          RowBox[{"{", 
           RowBox[{"k", ",", "1", ",", "nproc"}], "}"}]}], "]"}]}], ",", 
       RowBox[{"{", 
        RowBox[{"m", ",", "1", ",", "3"}], "}"}]}], "]"}], ",", 
     RowBox[{"{", 
      RowBox[{"j", ",", "1", ",", "3"}], "}"}]}], "]"}], ";", 
   RowBox[{"Q1", "=", 
    RowBox[{"Table", "[", 
     RowBox[{
      RowBox[{"aa", "[", 
       RowBox[{"m", ",", "j"}], "]"}], ",", 
      RowBox[{"{", 
       RowBox[{"m", ",", "1", ",", "3"}], "}"}], ",", 
      RowBox[{"{", 
       RowBox[{"j", ",", "1", ",", "3"}], "}"}]}], "]"}]}]}]}]], "Input",
 CellChangeTimes->{{3.618171751529089*^9, 3.6181717531923227`*^9}, {
   3.618171813729747*^9, 3.618171920734436*^9}, {3.651509008052652*^9, 
   3.651509008711012*^9}, {3.651510372513035*^9, 3.651510375164427*^9}, {
   3.6518465971337337`*^9, 3.6518465986399117`*^9}, 3.656963790937374*^9, {
   3.65696425906835*^9, 3.6569642702454777`*^9}}],

Cell[BoxData[
 RowBox[{"{", 
  RowBox[{
   RowBox[{"{", 
    RowBox[{
     RowBox[{"Qx", "[", "6", "]"}], ",", 
     RowBox[{
      RowBox[{"-", 
       RowBox[{"Qy", "[", "1", "]"}]}], "-", 
      RowBox[{"Qy", "[", "2", "]"}], "+", 
      RowBox[{"Qy", "[", "3", "]"}]}], ",", "0"}], "}"}], ",", 
   RowBox[{"{", 
    RowBox[{
     RowBox[{
      RowBox[{"-", 
       RowBox[{"Qx", "[", "4", "]"}]}], "+", 
      RowBox[{"Qx", "[", "5", "]"}], "-", 
      RowBox[{"Qx", "[", "6", "]"}]}], ",", 
     RowBox[{
      RowBox[{"2", " ", 
       RowBox[{"Qy", "[", "1", "]"}]}], "+", 
      RowBox[{"Qy", "[", "9", "]"}]}], ",", "0"}], "}"}], ",", 
   RowBox[{"{", 
    RowBox[{
     RowBox[{
      RowBox[{"2", " ", 
       RowBox[{"Qx", "[", "4", "]"}]}], "+", 
      RowBox[{"Qx", "[", "11", "]"}]}], ",", 
     RowBox[{
      RowBox[{"2", " ", 
       RowBox[{"Qy", "[", "2", "]"}]}], "+", 
      RowBox[{"Qy", "[", "10", "]"}]}], ",", 
     RowBox[{"-", 
      RowBox[{"Qz", "[", "8", "]"}]}]}], "}"}]}], "}"}]], "Output",
 CellChangeTimes->{3.656964276510701*^9}]
}, Open  ]],

Cell[BoxData[
 RowBox[{
  RowBox[{"(*", " ", 
   RowBox[{
    RowBox[{
    "Skip", " ", "the", " ", "next", " ", "two", " ", "lines", " ", "if", " ",
      "the", " ", "general", " ", "analysis", " ", "is", " ", "performed"}], 
    ";", " ", 
    RowBox[{
    "otherwise", " ", "set", " ", "to", " ", "zero", " ", "some", " ", "of", 
     " ", "the", " ", 
     RowBox[{"rates", ".", " ", "The"}], " ", "two", " ", "examples", " ", 
     "below", " ", "correspnd", " ", "to", " ", "purely", " ", "symmetruc", 
     " ", "and", " ", "purely", " ", "asymmetric", " ", "divisions"}]}], " ", 
   "*)"}], " "}]], "Input",
 CellChangeTimes->{{3.6569638743266*^9, 3.656963933640011*^9}}],

Cell[BoxData[
 RowBox[{
  RowBox[{"(*", " ", 
   RowBox[{"Only", " ", "asymm", " ", "divisions"}], " ", "*)"}], " ", 
  RowBox[{"Do", "[", 
   RowBox[{
    RowBox[{
     RowBox[{
      RowBox[{"Q0", "[", "i", "]"}], "=", "0"}], ";", " ", 
     RowBox[{
      RowBox[{"Qx", "[", "i", "]"}], "=", "0"}], ";", " ", 
     RowBox[{
      RowBox[{"Qy", "[", "i", "]"}], "=", "0"}], ";", " ", 
     RowBox[{
      RowBox[{"Qz", "[", "i", "]"}], "=", "0"}]}], ",", 
    RowBox[{"{", 
     RowBox[{"i", ",", "1", ",", "5"}], "}"}]}], "]"}]}]], "Input",
 CellChangeTimes->{{3.6569590369305267`*^9, 3.656959082426858*^9}}],

Cell[BoxData[
 RowBox[{
  RowBox[{"(*", " ", 
   RowBox[{"Only", " ", "symmetric"}], "*)"}], " ", 
  RowBox[{"Do", "[", 
   RowBox[{
    RowBox[{
     RowBox[{
      RowBox[{"Q0", "[", "i", "]"}], "=", "0"}], ";", 
     RowBox[{
      RowBox[{"Qx", "[", "i", "]"}], "=", "0"}], ";", " ", 
     RowBox[{
      RowBox[{"Qy", "[", "i", "]"}], "=", "0"}], ";", 
     RowBox[{
      RowBox[{"Qz", "[", "i", "]"}], "=", "0"}]}], ",", 
    RowBox[{"{", 
     RowBox[{"i", ",", "9", ",", "11"}], "}"}]}], "]"}]}]], "Input",
 CellChangeTimes->{{3.656875771641254*^9, 3.656875817722168*^9}}],

Cell[CellGroupData[{

Cell[BoxData[
 RowBox[{
  RowBox[{"(*", " ", "Eigenvalues", " ", "*)"}], " ", 
  RowBox[{"EV", "=", 
   RowBox[{"Simplify", "[", 
    RowBox[{"Eigenvalues", "[", "Q1", "]"}], "]"}]}]}]], "Input",
 CellChangeTimes->{{3.656860806967286*^9, 3.6568608073424273`*^9}, {
  3.6569639407767487`*^9, 3.656963944743162*^9}}],

Cell[BoxData[
 RowBox[{"{", 
  RowBox[{
   RowBox[{"Qx", "[", "6", "]"}], ",", 
   RowBox[{"Qy", "[", "9", "]"}], ",", 
   RowBox[{"-", 
    RowBox[{"Qz", "[", "8", "]"}]}]}], "}"}]], "Output",
 CellChangeTimes->{3.656860808278599*^9, 3.656860899859498*^9, 
  3.656860995498329*^9, 3.6568723747692432`*^9, 3.656959030005044*^9, 
  3.656959085157633*^9, 3.656959233790608*^9, 3.6569606138206873`*^9, 
  3.65696368733235*^9, 3.656963938129208*^9, 3.6569642846200447`*^9}]
}, Open  ]],

Cell[CellGroupData[{

Cell[BoxData[
 RowBox[{
  RowBox[{"(*", " ", 
   RowBox[{"Characteristic", " ", "polynomial"}], " ", "*)"}], " ", 
  RowBox[{"CP", "=", 
   RowBox[{"CharacteristicPolynomial", "[", 
    RowBox[{"Q1", ",", "lam"}], "]"}]}]}]], "Input",
 CellChangeTimes->{{3.656963976135565*^9, 3.6569639832137938`*^9}}],

Cell[BoxData[
 RowBox[{
  RowBox[{"(", 
   RowBox[{
    RowBox[{"-", "lam"}], "+", 
    RowBox[{"Qx", "[", "6", "]"}]}], ")"}], " ", 
  RowBox[{"(", 
   RowBox[{
    SuperscriptBox["lam", "2"], "-", 
    RowBox[{"lam", " ", 
     RowBox[{"Qy", "[", "9", "]"}]}], "+", 
    RowBox[{"lam", " ", 
     RowBox[{"Qz", "[", "8", "]"}]}], "-", 
    RowBox[{
     RowBox[{"Qy", "[", "9", "]"}], " ", 
     RowBox[{"Qz", "[", "8", "]"}]}]}], ")"}]}]], "Output",
 CellChangeTimes->{3.6568608297222233`*^9, 3.656860903946357*^9, 
  3.6568609985562963`*^9, 3.656872376359798*^9, 3.656963948928721*^9, 
  3.656964287283875*^9}]
}, Open  ]],

Cell[BoxData[
 RowBox[{
  RowBox[{"(*", " ", 
   RowBox[{"Study", " ", "variance"}], " ", "*)"}], " "}]], "Input",
 CellChangeTimes->{{3.65383196300014*^9, 3.6538319670251493`*^9}}],

Cell[CellGroupData[{

Cell[BoxData[
 RowBox[{
  RowBox[{"(*", " ", 
   RowBox[{
    RowBox[{
    "This", " ", "calculates", " ", "all", " ", "the", " ", "2", "nd", " ", 
     "moments", " ", "by", " ", "using", " ", "equation", " ", 
     RowBox[{"(", "24", ")"}], " ", "of", " ", "the", " ", "main", " ", 
     RowBox[{"text", ".", " ", "The"}], " ", "output", " ", "is", " ", "the", 
     " ", "variances", " ", "y11"}], ",", " ", "y22", ",", " ", 
    RowBox[{"and", " ", "y33"}]}], " ", "*)"}], " ", 
  RowBox[{
   RowBox[{
    RowBox[{"var", "[", "1", "]"}], "=", "x"}], ";", " ", 
   RowBox[{
    RowBox[{"var", "[", "2", "]"}], "=", "y"}], ";", " ", 
   RowBox[{
    RowBox[{"var", "[", "3", "]"}], "=", "z"}], ";", 
   RowBox[{"SOL", "=", 
    RowBox[{"Transpose", "[", 
     RowBox[{"{", 
      RowBox[{"Flatten", "[", 
       RowBox[{"Table", "[", 
        RowBox[{
         RowBox[{"sol", "[", 
          RowBox[{"i", ",", "j"}], "]"}], ",", 
         RowBox[{"{", 
          RowBox[{"i", ",", "1", ",", "3"}], "}"}], ",", 
         RowBox[{"{", 
          RowBox[{"j", ",", "1", ",", "3"}], "}"}]}], "]"}], "]"}], "}"}], 
     "]"}]}], ";", " ", 
   RowBox[{"BigMatr", "=", 
    RowBox[{"(", 
     RowBox[{
      RowBox[{"KroneckerProduct", "[", 
       RowBox[{"Q1", ",", 
        RowBox[{"IdentityMatrix", "[", "3", "]"}]}], "]"}], "+", 
      RowBox[{"KroneckerProduct", "[", 
       RowBox[{
        RowBox[{"IdentityMatrix", "[", "3", "]"}], ",", "Q1"}], "]"}]}], 
     ")"}]}], ";", 
   RowBox[{"RHS", "=", 
    RowBox[{"Transpose", "[", 
     RowBox[{"{", 
      RowBox[{"Flatten", "[", 
       RowBox[{"Table", "[", 
        RowBox[{
         RowBox[{"-", 
          RowBox[{"Sum", "[", 
           RowBox[{
            RowBox[{"(", 
             RowBox[{
              RowBox[{"(", 
               RowBox[{
                RowBox[{"QQ", "[", "k", "]"}], "/.", 
                RowBox[{"{", 
                 RowBox[{
                  RowBox[{"x", "\[Rule]", "x0"}], ",", 
                  RowBox[{"y", "\[Rule]", "y0"}], ",", 
                  RowBox[{"z", "\[Rule]", "z0"}]}], "}"}]}], ")"}], "*", 
              RowBox[{
               RowBox[{
                RowBox[{"R", "[", "k", "]"}], "[", 
                RowBox[{"[", "i", "]"}], "]"}], "[", 
               RowBox[{"[", "1", "]"}], "]"}], "*", 
              RowBox[{
               RowBox[{
                RowBox[{"R", "[", "k", "]"}], "[", 
                RowBox[{"[", "j", "]"}], "]"}], "[", 
               RowBox[{"[", "1", "]"}], "]"}]}], ")"}], ",", 
            RowBox[{"{", 
             RowBox[{"k", ",", "1", ",", "nproc"}], "}"}]}], "]"}]}], ",", 
         RowBox[{"{", 
          RowBox[{"i", ",", "1", ",", "3"}], "}"}], ",", 
         RowBox[{"{", 
          RowBox[{"j", ",", "1", ",", "3"}], "}"}]}], "]"}], "]"}], "}"}], 
     "]"}]}], ";", 
   RowBox[{"Otv", "=", 
    RowBox[{"Solve", "[", 
     RowBox[{
      RowBox[{
       RowBox[{"BigMatr", ".", "SOL"}], "\[Equal]", "RHS"}], ",", 
      RowBox[{"Flatten", "[", "SOL", "]"}]}], "]"}]}], ";", " ", 
   RowBox[{"VARI", "=", 
    RowBox[{
     RowBox[{"Simplify", "[", 
      RowBox[{
       RowBox[{"Table", "[", 
        RowBox[{
         RowBox[{"sol", "[", 
          RowBox[{"i", ",", "i"}], "]"}], ",", 
         RowBox[{"{", 
          RowBox[{"i", ",", "1", ",", "3"}], "}"}]}], "]"}], "/.", "Otv"}], 
      "]"}], "[", 
     RowBox[{"[", "1", "]"}], "]"}]}]}]}]], "Input",
 CellChangeTimes->{
  3.652117129073826*^9, {3.656963988333741*^9, 3.656964071082465*^9}}],

Cell[BoxData[
 RowBox[{"{", 
  RowBox[{"0", ",", 
   RowBox[{"-", 
    FractionBox[
     RowBox[{"Q0", "[", "9", "]"}], 
     RowBox[{"Qy", "[", "9", "]"}]]}], ",", 
   FractionBox[
    RowBox[{
     RowBox[{
      RowBox[{"Q0", "[", "9", "]"}], " ", 
      SuperscriptBox[
       RowBox[{"Qy", "[", "10", "]"}], "2"]}], "+", 
     RowBox[{
      RowBox[{"Q0", "[", "10", "]"}], " ", 
      RowBox[{"Qy", "[", "9", "]"}], " ", 
      RowBox[{"(", 
       RowBox[{
        RowBox[{"Qy", "[", "9", "]"}], "-", 
        RowBox[{"Qz", "[", "8", "]"}]}], ")"}]}], "+", 
     RowBox[{
      RowBox[{"Q0", "[", "11", "]"}], " ", 
      RowBox[{"Qy", "[", "9", "]"}], " ", 
      RowBox[{"(", 
       RowBox[{
        RowBox[{"Qy", "[", "9", "]"}], "-", 
        RowBox[{"Qz", "[", "8", "]"}]}], ")"}]}]}], 
    RowBox[{
     RowBox[{"Qy", "[", "9", "]"}], " ", 
     RowBox[{"(", 
      RowBox[{
       RowBox[{"Qy", "[", "9", "]"}], "-", 
       RowBox[{"Qz", "[", "8", "]"}]}], ")"}], " ", 
     RowBox[{"Qz", "[", "8", "]"}]}]]}], "}"}]], "Output",
 CellChangeTimes->{
  3.6521109971821337`*^9, 3.652130113654801*^9, 3.653831428537756*^9, 
   3.653831970587525*^9, 3.653832391865095*^9, 3.6538327535866528`*^9, 
   3.6538332630526333`*^9, 3.653843801794874*^9, 3.653843909006619*^9, {
   3.653843974629774*^9, 3.653844000402073*^9}, 3.653844092813033*^9, 
   3.6538442031193*^9, 3.653845235852974*^9, 3.65384883224794*^9, 
   3.654050128532702*^9, 3.654050304440175*^9, 3.654279755502632*^9, 
   3.654280031701519*^9, 3.654281200171302*^9, 3.654283010276795*^9, 
   3.654447830528151*^9, 3.654467149792529*^9, 3.654467221601581*^9, 
   3.654468384336443*^9, 3.654468543896492*^9, 3.654468654706476*^9, 
   3.6544782845385942`*^9, 3.654479079815442*^9, 3.6544791324432707`*^9, 
   3.654521883006041*^9, 3.656875768465716*^9, 3.656959173755505*^9, 
   3.656959240075247*^9, 3.656960619388921*^9, 3.6569636948220387`*^9, 
   3.656964066684325*^9, 3.6569642977966537`*^9}]
}, Open  ]]
},
WindowSize->{808, 755},
WindowMargins->{{257, Automatic}, {25, Automatic}},
FrontEndVersion->"10.0 for Mac OS X x86 (32-bit, 64-bit Kernel) (December 4, \
2014)",
StyleDefinitions->"Default.nb"
]
(* End of Notebook Content *)

(* Internal cache information *)
(*CellTagsOutline
CellTagsIndex->{}
*)
(*CellTagsIndex
CellTagsIndex->{}
*)
(*NotebookFileOutline
Notebook[{
Cell[558, 20, 517, 10, 46, "Input"],
Cell[1078, 32, 2672, 88, 97, "Input"],
Cell[3753, 122, 1811, 47, 97, "Input"],
Cell[5567, 171, 362, 8, 28, "Input"],
Cell[5932, 181, 2865, 73, 148, "Input"],
Cell[CellGroupData[{
Cell[8822, 258, 1506, 42, 80, "Input"],
Cell[10331, 302, 1895, 65, 63, "Output"]
}, Open  ]],
Cell[CellGroupData[{
Cell[12263, 372, 1296, 34, 80, "Input"],
Cell[13562, 408, 2258, 46, 46, "Output"]
}, Open  ]],
Cell[15835, 457, 1986, 60, 80, "Input"],
Cell[CellGroupData[{
Cell[17846, 521, 659, 16, 46, "Input"],
Cell[18508, 539, 4528, 122, 210, "Output"]
}, Open  ]],
Cell[23051, 664, 183, 4, 28, "Input"],
Cell[CellGroupData[{
Cell[23259, 672, 2258, 60, 114, "Input"],
Cell[25520, 734, 1066, 34, 46, "Output"]
}, Open  ]],
Cell[26601, 771, 680, 15, 63, "Input"],
Cell[27284, 788, 611, 17, 46, "Input"],
Cell[27898, 807, 581, 17, 28, "Input"],
Cell[CellGroupData[{
Cell[28504, 828, 314, 7, 28, "Input"],
Cell[28821, 837, 469, 10, 28, "Output"]
}, Open  ]],
Cell[CellGroupData[{
Cell[29327, 852, 302, 7, 28, "Input"],
Cell[29632, 861, 614, 18, 35, "Output"]
}, Open  ]],
Cell[30261, 882, 181, 4, 28, "Input"],
Cell[CellGroupData[{
Cell[30467, 890, 3509, 96, 216, "Input"],
Cell[33979, 988, 1964, 47, 52, "Output"]
}, Open  ]]
}
]
*)

(* End of internal cache information *)
